# Supplementary material for: Safety and efficacy of BAY1436032 in IDH1-mutant AML: phase I study results
Source: Leukemia. 2020 Jul 30;34(11):2903–13. doi: 10.1038/s41375-020-0996-5 (PMC7584476; doi:10.1038/s41375-020-0996-5)
Supplement: Supplementary file 2 — Supplementary Table [file 41375_2020_996_MOESM2_ESM.xlsx]

## Sheet: Suppl Table S6
Supplementary Table S4. Baseline gene alterations in all subjects as determined by next-generation sequencing 1
BAY14306032 dose	Subject ID		IDH1	IDH1	IDH1	IDH1	IDH1	IDH2	DNMT3A	ASXL1	NRAS	NPM1	FLT3-TK	FLT3-ITD	TET2	U2AF1	CEBPA	EZH2	JAK2	STAG2	TP53	ATM	ATRX	AXIN1	BCOR	BRAF	CHEK2	CREBBP	MLH1	MUTYH	PDGFRA	PTPN11	WT1
			R132C	R132H	R132G	R132L	R132S	R140Q
Cohort 1	1		44							41
300 mg BID	2			49					51		43		5
	3		10												15	12
	4			10													6																6
	5 2				36				38 + 35									47 + 14
	6		48							42	2			28
	7			38								35			32									47								1
Cohort 2	8				23				42												42 + 30
600 mg BID	9		41								39									43
	10				35
	11		27						4
Cohort 3	12		28						31													32			52
1200 mg BID	13 2					37			32										5									10
	14		46							32						47			44								46
	15		21												3 + 3											1
	16 2		13					26	42	34
	17					25				26						31							52
	18		26							21										11
Cohort 4	19						No NGS 3
1500 mg BID	20			45					51			37		30																	50
	21		48																		98
	22			9					15			6	2
	23		46								48	36					51 + 46	2
	24 2		No NGS 3
	25		5					20	20	8	11
	26		5						6																				5	48
	27						6					7
	Total		15	5	3	2	2	2	11	7	5	5	2	2	3	3	2	2	2	2	2	1	1	1	1	1	1	1	1	1	1	1	1
1 Baseline leukemic samples obtained during screening were centrally evaluated using the FoundationOne Heme next-generation sequencing (NGS) panel.
Alterations classified as known or likely pathogenic are listed along with associated percent variant allele frequency.
When multiple different alterations are detected in a single gene they are indicated with a '+' sign and counted once when calculating the total number of alterations detected in each gene.
2 The following subjects experienced clinical responses: 5=MLFS; 13=PR; 16=CRp; 24=MLFS. The following subjects experienced SD and remained on treatment for ≥3 months: 1, 3, 6, 9, 12, 14, 18, 25.
3 Central NGS data was not generated for subjects 19 and 24. Investigator-reported mIDH1 results are indicated and included in the mIDH1 totals.
